# Supplementary material for: Wolbachia infection status and molecular diversity in the species of tribe Tagiadini Mabille, 1878 (Lepidoptera: Hesperiidae) collected in China
Source: Ecol Evol. 2024 Apr 16;14(4):e11279. doi: 10.1002/ece3.11279 (PMC11021859; doi:10.1002/ece3.11279)
Supplement: Supplementary file 2 — Tables S1–S3 [file ECE3-14-e11279-s002.xls]

## Sheet: Table S1 
Table S1 Information on specimens used in this study
Species	Sample ID	Sex	Locality	Date	Hostplant	Accession number					Infection status	MLST					wsp	Supergroup
						COI	COII	V4	V7	D3		hcpA	fbpA	coxA	ftsZ	gatB
Abraximorpha davidii	SL001	♀	Guiyang, Guizhou Province	20130611	Rosaceae (Dicots)	MZ711367	MZ821207	MZ725232	MZ725189	MZ725275
	SL002	♂	Zhuji, Zhejiang Province	20190522	Rosaceae (Dicots)	MZ711367	——	MZ725232	MZ725189	MZ725275
	SL003	♂	Tonglu, Zhejiang Province	20190525	Rosaceae (Dicots)	——	MZ821207	MZ725232	MZ725189	——
	SL004	♀	Zhuji, Zhejiang Province	20200911	Rosaceae (Dicots)	MZ711367	MZ821207	MZ725232	MZ725189	MZ725275	√	227	4	14	36	9	64	B
Capila lidderdali	SL005	♂	Hainan Province	20170610		MZ711368	MZ821208	MZ725233	MZ725190	MZ725276
Capila lineata	SL006	♀	Ruyuan, Guangdong Province	20120713		MZ711369	MZ821209	MZ725234	MZ725191	MZ725277
Capila pieridoides	SL007	♂	Motuo, Xizang Autonomous Region	20110801		MZ711370	——	MZ725235	MZ725192	MZ725278
	SL008	♂	Lingui, Guangxi Province	20110713		MZ711370	MZ821210	MZ725235	MZ725192	MZ725278
Capila pennicillatum	SL009	♂	Jinxiu, Guangxi Province	20110714		MZ711371	MZ821211	MZ725236	MZ725193	MZ725279
Capila translucida	SL010	♂	Ledong, Hainan Province	20100420	Lauraceae (Magnoliids)	MZ711372	MZ821212	MZ725237	MZ725194	MZ725280
	SL011	♂	Changjiang, Hainan Province	20100412	Lauraceae (Magnoliids)	MZ711372	MZ821212	MZ725237	MZ725237	MZ725280
Capila pauripunetana	SL012	♂	Ledong, Hainan Province	20100416		MZ711373	MZ821213	MZ725238	MZ725195	MZ725281
Caprona alida	SL013	♀	Sanya, Hainan Province	20130627	Malvaceae (Dicots)	MZ711374	MZ821214	MZ725239	MZ725196	MZ725282
	SL014	♀	Sanya, Hainan Province	20130627	Malvaceae (Dicots)	MZ711374	MZ821214	MZ725239	MZ725196	MZ725282
	SL015	♂	Yuanjiang, Yunnan Province	20110604		——	MZ821214	MZ725239	MZ725196	——
Satarupa monbeigi	SL016	♂	Zhuji, Zhejiang Province	20180527	Rutaceae (Dicots)	MZ711375	——	——	MZ725197	——
	SL017	♂	Linan, Zhejiang Province	20110630	Rutaceae (Dicots)	——	MZ821215	MZ725240	——	MZ725283
	SL018	♂	Zhuji, Zhejiang Province	20180505	Rutaceae (Dicots)	MZ711375	MZ821215	MZ725240	MZ725197	MZ725283
Satarupa gopala	SL019	♂	Mengla, Yunnan Province	20181109
Satarupa valentini	SL020	♂	Hailuogou,Sichuan Province	20060727		MZ711376	——	MZ725241	MZ725198	MZ725284
	SL021	♀	Ruyuan, Guangdong Province	200907		MZ711376	MZ821216	MZ725241	MZ725198	MZ725284
Satarupa zulla	SL022	♂	Motuo, Xizang Autonomous Region	20130801		MZ711377	——	MZ725242	MZ725199	MZ725285
	SL023	♂	Chayu, Xizang Autonomous Region	20100829		——	MZ821217	MZ725242	MZ725199	MZ725285
	SL024	♂	Motuo, Xizang Autonomous Region	20130801		MZ711377	MZ821217	MZ725242	MZ725199	MZ725285
Satarupa nymphalis	SL025	♂	Linan, Zhejiang Province	20100701	Rutaceae (Dicots)	MZ711378	MZ821218	MZ725243	MZ725200	MZ725286
	SL026	♂	Linan, Zhejiang Province	20140615	Rutaceae (Dicots)	——	MZ821218	MZ725243	MZ725200	MZ725286
Coladenia sheila	SL027	♂	Linan, Zhejiang Province	20090508		MZ711379	——	MZ725244	MZ725201	MZ725287
	SL028	♀	Linan, Zhejiang Province	20100603		——	MZ821219	MZ725244	MZ725201	MZ725287
Coladenia vitrea	SL029		Baoxing, Sichuan Province	200806			MZ821220	MZ725245	MZ725202	MZ725288
	SL030	♂	Qinling,Shaanxi Province	20120519		MZ711380	MZ821219	MZ725244	MZ725201	MZ725287
	SL031	♂	Baoxing, Sichuan Province	200807		——	MZ821220	MZ725245	MZ725202	MZ725288
Coladenia hoenei	SL032	♂	Linan, Zhejiang Province	20100603	Oleaceae (Dicots)	MZ711381	MZ821221	MZ725246	MZ725203	MZ725289	√	62	10	9	8	9	63	B
	SL033	♀	Linan, Zhejiang Province	20100603	Oleaceae (Dicots)	MZ711381	——	MZ725246	MZ725203	MZ725289
Coladenia buchananii	SL034	♂	Baoshan, Yunnan Province	20130419		MZ711382	——	MZ725247	MZ725204	MZ725290
	SL035	♂	Gongshan, Yunnan Province	20090524		——	MZ821222	MZ725247	MZ725204	——
	SL036		Baoshan, Yunnan Province	20130419		MZ711382	MZ821222	MZ725247	MZ725204	MZ725290
Coladenia agnioides	SL037	♂	Jinxiu, Guangxi Province	20110725	Rosaceae (Dicots)	MZ711383	MZ821223	MZ725248	MZ725205	MZ725291
	SL038	♂	Changjiang, Hainan Province	20100410	Rosaceae (Dicots)	——	MZ821223	MZ725248	MZ725205	MZ725291
	SL039	♂	Sanming,Fujian Province	20170529	Rosaceae (Dicots)	MZ711383	MZ821223	MZ725248	MZ725205	MZ725291
	SL040	♂	Ledong, Hainan Province	20120606	Rosaceae (Dicots)	MZ711383	——	MZ725248	MZ725205	MZ725291
Coladenia motuoa	SL041		Motuo, Xizang Autonomous Region	20140812		MZ711384	MZ821224	MZ725249	MZ725206	MZ725292
	SL042	♂	Motuo, Xizang Autonomous Region	20140812		MZ711384	MZ821224	MZ725249	MZ725206	MZ725292
Coladenia fenestrata	SL043	♂	Baoxing, Sichuan Province	200805
Coladenia uemurai	SL044	♂	Gongshan, Yunnan Province	20150624		MZ711385	MZ821225	MZ725250	MZ725207	MZ725293
Coladenia maeniata	SL045	♂	Gongshan, Yunnan Province	20090528		MZ711386	MZ821226	MZ725251	MZ725208	MZ725294
	SL046	♂	Deqin, Yunnan Province	20190606		——	MZ821226	MZ725251	MZ725208	MZ725294
	SL047	♂	Gongshan, Yunnan Province	20090607		MZ711386	MZ821226	MZ725251	MZ725208	MZ725294
	SL048	♂	Sichuan Province	200806		MZ711386	——	MZ725251	MZ725208	MZ725294
Ctenoptilum vasava	SL049	♂	Tonglu, Zhejiang Province	20190428	Papilionaceae (Dicots)	MZ711387	MZ821227	MZ725252	MZ725209	MZ725295	√	62	4	37	3	37	114	A
	SL050	♂	Zhuji, Zhejiang Province	20190412	Papilionaceae (Dicots)	——	MZ821227	——	MZ725209	MZ725295	√	7	8	37	3	7	114	A
	SL051	♂	Yunnan Province	20200326	Papilionaceae (Dicots)	MZ711387	MZ821227	MZ725252	MZ725209	——	√	93	40	37	3	37	114	A
	SL052		Zhuji, Zhejiang Province	20190412	Papilionaceae (Dicots)	MZ711387	MZ821227	MZ725252	MZ725209	MZ725295
Ctenoptilum multiguttatum	SL053	—	Mengla, Yunnan Province	20180226		MZ711388	MZ821228	MZ725253	MZ725210	MZ725296	√	40	4	14	36	39	OR479930	B
	SL054	—	Mengla, Yunnan Province	20180226		MZ711388	MZ821228	MZ725253	MZ725210	MZ725296
Sarangesa dasahara	SL055	♂	Yuanjiang, Yunnan Province	20100907	Acanthaceae (Dicots)	MZ711389	MZ821229	MZ725254	MZ725211	MZ725297
Darpa striata	SL056	—	Mengla, Yunnan Province	20180225	Lauraceae (Magnoliids)	MZ711390	MZ821230	MZ725255	MZ725212	MZ725298
	SL057	—	Mengla, Yunnan Province	20180225	Lauraceae (Magnoliids)	MZ711390	MZ821230	MZ725255	MZ725212	MZ725298	√	40	4	14	36	39	OR479931	B
Darpa hanria	SL058	—	Yongde,Yunnan Province	20150825
	SL059	—	Yongde,Yunnan Province	20150825
Darpa pteria	SL060	—	Mengla, Yunnan Province	20180211		——	MZ821231	MZ725256	MZ725213	MZ725299	√	7	8	6	3	111	442	A
Daimio tethys	SL061	♂	Qianshan,Liaoning Province	20130524	Dioscoreaceae (Monocots)	MZ711392	——	MZ725257	MZ725214	MZ725300
	SL062	♂	Chuzhou, Anhui Province	20190715	Dioscoreaceae (Monocots)	MZ711392	MZ821232	MZ725257	MZ725214	MZ725300	√	93	4	14	36	39	116	B
	SL063	♂	Gongshan, Yunnan Province	20150805	Dioscoreaceae (Monocots)	——	MZ821232	MZ725257	MZ725214	MZ725300
	SL064	♂	Hualian,Taiwan	20181216		——	MZ821232	MZ725257	MZ725214	——
Mooreana trichoneura	SL065	♂	Shangsi, Guangxi Province	20110425	Euphorbiaceae (Dicots)	MZ711393	MZ821233	MZ725258	MZ725215	MZ725301	√	7	8	6	3	7	31	A
Tagiades menaka	SL066	♂	Dujiangyan, Sichuan Province	20170916	Dioscoreaceae (Monocots)	MZ711394	MZ821234	MZ725259	MZ725216	MZ725302
	SL067	♂	Yuanjiang, Yunnan Province	20160625	Dioscoreaceae (Monocots)	——	MZ821234	MZ725259	MZ725216	MZ725302
	SL068		Dujiangyan, Sichuan Province	20170916	Dioscoreaceae (Monocots)	——	MZ821234	MZ725259	MZ725216	MZ725302
Tagiades vajuna	SL069	♂	Guilin, Guangxi Province	20180914	Dioscoreaceae (Monocots)	MZ711395	MZ821235	MZ725260	MZ725217	MZ725303
	SL070	♂	Yingjiang, Yunnan Province	20161009	Dioscoreaceae (Monocots)	MZ711395	MZ821235	MZ725260	MZ725217	——
	SL071	♂	Shizong,Yunnan Province	20150804	Dioscoreaceae (Monocots)	——	MZ821235	MZ725260	MZ725217	MZ725303
	SL072	♂	Guilin, Guangxi Province	20180914	Dioscoreaceae (Monocots)	MZ711395	MZ821235	MZ725260	MZ725217	MZ725303
Tagiades gana	SL073	♂	Mengla, Yunnan Province	20160204	Dioscoreaceae (Monocots)	MZ711396	MZ821236	MZ725261	MZ725218	MZ725304
	SL074	♂	Changjiang, Hainan Province	20100403	Dioscoreaceae (Monocots)	MZ711396	MZ821236	MZ725261	MZ725218	MZ725304
	SL075	♂	Mengla, Yunnan Province	20160204	Dioscoreaceae (Monocots)	MZ711396	MZ821236	MZ725261	MZ725218	MZ725304
Tagiades cohaerens	SL076	♂	Jinxiu, Guangxi Province	20110725	Dioscoreaceae (Monocots)
	SL077	♂	Jinxiu, Guangxi Province	20110725	Dioscoreaceae (Monocots)
Odontoptilum angulata	SL078	♂	Mile, Yunnan Province	20150808	Tiliaceae (Dicots)	MZ711397	MZ821237	MZ725262	MZ725219	MZ725305
Pintara pinwilli	SL079	—	Hainan Province	20190427		MZ711398	MZ821238	MZ725263	MZ725220	MZ725306	√	258	4	1	3	88	23	A
	SL080	♂	Hainan Province	2019427		MZ711398	MZ821238	MZ725263	MZ725220	MZ725306
Pintara bowringi	SL081	♂	Wuzhishan, Hainan Province	20050528		MZ711399	MZ821239	MZ725264	MZ725221	MZ725307
	SL082	♂	Hekou,Yunnan Province	2020-IX-26		MZ711399	MZ821239	MZ725264	MZ725221	MZ725307	√	93	8	6	3	7	114	A
Albiphasma pieridoides	SL083	♂	Changjiang, Hainan Province	20100413		MZ711400	MZ821240	MZ725265	MZ725222	MZ725308
Satarupa nymphalis	SL084	♂	Mengla, Yunnan Province	20181109							√	93	40	37	3	37	114	A
Seseria doherty scona	SL085	♂	Xingan, Guangxi Province	20110708	Lauraceae (Magnoliids)	MZ711401	MZ821241	MZ725266	MZ725223	MZ725309
	SL086	—	Mengla, Yunnan Province	20171218	Lauraceae (Magnoliids)	MZ711401	——	MZ725266	MZ725223	MZ725309	√	93	4	162	36	39	61	B
	SL087	♂	Mengla, Yunnan Province	20200903	Lauraceae (Magnoliids)	——	MZ821241	MZ725266	MZ725223	MZ725309
	SL088	—	Mengla, Yunnan Province	20171218	Lauraceae (Magnoliids)	MZ711401	MZ821241	MZ725266	MZ725223	MZ725309
Seseria sambara indosinica	SL089	♂	Motuo, Xizang Autonomous Region	20110821		MZ711402	MZ821242	MZ725267	MZ725224	MZ725310
	SL090	♂	Motuo, Xizang Autonomous Region	20110821		MZ711402	MZ821242	MZ725267	MZ725224	MZ725310
Pseudocoladenia dan fabia	SL091	♂	Jinghong, Yunnan Province	20130602	Amaranthaceae (Magnoliids)	——	MZ821243	MZ725268	MZ725225	MZ725311
	SL092	♂	Shangsi, Guangxi Province	20110426	Amaranthaceae (Magnoliids)	MZ711403	MZ821243	MZ725268	MZ725225	MZ725311
	SL093	♂	Jinghong, Yunnan Province	20110113	Amaranthaceae (Magnoliids)	MZ711403	MZ821243	MZ725268	MZ725225	MZ725311
Pseudocoladenia dea decora	SL094	♀	Linan, Zhejiang Province	20170722	Amaranthaceae (Magnoliids)	——	MZ821244	MZ725269	MZ725226	——
Pseudocoladenia dea dea	SL095	♂	Emeishan , Sichuan Province	20120725	Amaranthaceae (Magnoliids)	MZ711405	——	MZ725270	MZ725227	MZ725313
	SL096	♀	Tianquan, Sichuan Province	20100903	Amaranthaceae (Magnoliids)	MZ711405	MZ821245	MZ725270	MZ725227	MZ725313
	SL097	♀	Tianquan, Sichuan Province	20100903	Amaranthaceae (Magnoliids)	MZ711405	MZ821245	MZ725270	MZ725227	MZ725313
Pseudocoladenia festa	SL098	♂	Gongshan, Yunnan Province	20090608	Amaranthaceae (Magnoliids)	MZ711406	——	MZ725271	MZ725228	MZ725314
	SL099	♂	Gongshan, Yunnan Province	20090608	Amaranthaceae (Magnoliids)	MZ711406	MZ821246	MZ725271	MZ725228	MZ725314
Tapena thwaitesi	SL100	♂	Mengla, Yunnan Province	20200328	Papilionaceae (Dicots)	MZ711407	MZ821247	MZ725272	MZ725229	MZ725315	√	93	40	37	3	37	114	A
Gerosis sinica	SL101	♂	Zhuji, Zhejiang Province	20200911	Papilionaceae (Dicots)	MZ711408	MZ821248	MZ725273	MZ725230	MZ725316
	SL102	♂	Ningbo, Zhejiang Province	20191004	Papilionaceae (Dicots)	MZ711408	MZ821248	MZ725273	MZ725230	MZ725316
	SL103	♂	Niinghai,Zhejiang Province	20180525	Papilionaceae (Dicots)	MZ711408	MZ821248	MZ725273	MZ725230	MZ725316
	SL104	♂	Shangsi, Guangxi Province	20110423	Papilionaceae (Dicots)	——	——	MZ725273	MZ725230	MZ725316
	SL105	♂	Gongshan, Yunnan Province	20090528	Papilionaceae (Dicots)	MZ711408	MZ821248	MZ725273	——	MZ725316
	SL106	♂	Shangsi, Guangxi Province	20110514	Papilionaceae (Dicots)	MZ711408	MZ821248	MZ725273	MZ725230	MZ725316
Gerosis phisara	SL107	♂	Chayu, Xizang Autonomous Region	20110706	Papilionaceae (Dicots)	MZ711409	——	MZ725274	MZ725231	MZ725317
	SL108	♂	Jinghong, Yunnan Province	20130602	Papilionaceae (Dicots)	MZ711409	MZ821249	MZ725274	MZ725231	MZ725317
	SL109	♂	Jinghong, Yunnan Province	20130602	Papilionaceae (Dicots)	MZ711409	MZ821249	MZ725274	MZ725231	MZ725317
	SL110	♂	Chayu, Xizang Autonomous Region	20110706	Papilionaceae (Dicots)	MZ711409	MZ821249	MZ725274	MZ725231	MZ725317
Hylephila phyleus						AF170859*	AF170859*
Heteropterus morpheus						KF881050*	KF881050*
Celaenorrhinus badia						KF543077*	KF543077*
Choaspes benjaminii						KJ629164*	KJ629164*
Hasora anura						KF881049*	KF881049*
Pyrgus maculatus						MN013011*	MN013011*
Polytremis nascens						KM981865*	KM981865*
Erynnis montanus						KC659955*	KC659955*
Potanthus flavus						KJ629167*	KJ629167*
Macrosoma sp.						AF170854*	AF170854*

## Sheet: Table S2
Table 2. Primer sequences and amplicon lengths of PCR products of target genes
Gene/region	Primers	Sequence (5’– 3’)	Amplicon length	Annealing temperature	Reference
wsp	81_F	TGG TCC AAT AAG TGA TGA AGA AAC	590 ~ 630 bp	55°C	Zhou et al., 1998
	691_R	AAA AAT TAA ACG CTA CTC CA
gatB	gatB_F1	GAK TTA AAY CGY GCA GGB GTT	471 bp	54°C	Baldo et al., 2006
	gatB_R1	TGG YAA YTC RGG YAA AGA TGA
coxA	coxA_F1	TTG GRG CRA TYA ACT TTA TAG	487 bp	54°C	Baldo et al., 2006
	coxA_R1	TCT AAA GAC TTT KAC RCC AGT
hcpA	coxA_F1	GAA ATA RCA GTT GCT GCA AA	515 bp	54°C	Baldo et al., 2006
	coxA_R1	GAA AGT YRA GCA AGY TCT G
ftsZ	ftsZ_F1	ATY ATG GAR CAT ATA AAR GAT AG	524 bp	54°C	Baldo et al., 2006
	ftsZ_R1	TCR AGY AAT GGA TTR GAT AT
fbpA	fbpA_F1	GCT GCT CCR CTT GGY WTG AT	509 bp	59°C	Baldo et al., 2006
	fbpA_R1	CCR CCA GAR AAA AYY ACT ATT C

## Sheet: Table S3
Table S3. Average p-values of recombinations estimated using the RDP3 program
Recombination strains	Average P-value
	RDP	GENECONV	BootScan	MaxChi	Chimaera	SiScan	3Seq
wDpt	7.727×10-06	9.271×10-05	——	——	8.522×10-03	3.942×10-14	3.143×10-11
